# Supplementary material for: Determinants of prescribing behaviour of antibacterial drugs in Europe and use of appropriate nomenclature in the literature
Source: Naunyn Schmiedebergs Arch Pharmacol. 2025 Aug 13;399(1):89–112. doi: 10.1007/s00210-025-04511-2 (PMC12894117; doi:10.1007/s00210-025-04511-2)
Supplement: Supplementary file 1 — Supplementary file (XLSX 81.5 KB) [file 210_2025_4511_MOESM1_ESM.xlsx]

## Sheet: total citeable items
Total Citeable Items
("1965/01/01"[Date - Publication] : "2024/12/31"[Date - Publication])
Year	TCI
1965	176737
1966	180185
1967	192052
1968	208158
1969	215347
1970	219426
1971	223609
1972	227810
1973	231127
1974	235110
1975	249192
1976	254958
1977	262173
1978	272530
1979	282077
1980	280629
1981	283607
1982	295747
1983	309511
1984	318225
1985	335285
1986	349678
1987	367976
1988	387022
1989	402749
1990	410842
1991	413177
1992	417908
1993	427515
1994	438222
1995	449095
1996	458678
1997	456812
1998	474666
1999	493713
2000	532505
2001	547571
2002	565383
2003	594535
2004	639708
2005	700230
2006	749775
2007	786530
2008	836935
2009	877314
2010	941689
2011	1019688
2012	1088560
2013	1148958
2014	1203215
2015	1254684
2016	1280917
2017	1297760
2018	1338294
2019	1397583
2020	1617689
2021	1788136
2022	1782169
2023	1696656
2024	1733511

## Sheet: antibiotics
Search query: "antibiotics"[Title/Abstract]
				SEARCH:13.05.2021			SEARCH:12.05.2025
Year	Count	Number of Citations / year (thsd)	Normalized Count (‰)
1965	117	176737	0.662001			normalization to total number of citable items found in pubmed (13.5.2021)
1966	481	180185	2.66948
1967	502	192052	2.61388
1968	544	208158	2.6134
1969	578	215347	2.68404
1970	539	219426	2.45641
1971	677	223609	3.02761
1972	569	227810	2.4977
1973	632	231127	2.73443
1974	646	235110	2.74765
1975	1217	249192	4.88378
1976	1325	254958	5.19693
1977	1336	262173	5.09587
1978	1371	272530	5.03064
1979	1393	282077	4.93837
1980	1423	280629	5.07075
1981	1362	283607	4.80242
1982	1515	295747	5.12262
1983	1608	309511	5.19529
1984	1800	318225	5.65638
1985	1825	335285	5.44313
1986	1838	349678	5.25626
1987	1803	367976	4.89978
1988	1949	387022	5.03589
1989	2375	402749	5.89697
1990	2285	410842	5.56175
1991	2358	413177	5.707
1992	2214	417908	5.29782
1993	2411	427515	5.63957
1994	2312	438222	5.27586
1995	2481	449095	5.52444
1996	2509	458678	5.47007
1997	2734	456812	5.98496
1998	3025	474666	6.3729
1999	3106	493713	6.2911
2000	3260	532505	6.12201
2001	3337	547571	6.09419
2002	3594	565383	6.35675
2003	3788	594535	6.37137
2004	3951	639708	6.17626
2005	4136	700230	5.90663
2006	4559	749775	6.08049
2007	4787	786530	6.08623
2008	5180	836935	6.18925
2009	5416	877314	6.17339
2010	5881	941689	6.24516
2011	6569	1019688	6.44217
2012	7311	1088560	6.71621
2013	8144	1148958	7.08816
2014	8918	1203215	7.41181
2015	9364	1254684	7.46323
2016	10245	1280917	7.99818
2017	10904	1297760	8.40217
2018	11904	1338294	8.89491
2019	13462	1397583	9.63234
2020	15788	1617689	9.7596
2021	17675	1788136	9.88459
2022	18426	1782169	10.3391
2023	17761	1696656	10.4682
2024	18669	1733511	10.7695

## Sheet: antibacterial drugs
Search query: ("antibacterial drugs"[Title/Abstract]) OR ("antibacterial drug"[Title/Abstract])
Title/Abstracts				SEARCH:13.05.2021			SEARCH:12.05.2025
Year	Count	Number of Citations / year (thsd)	Normalized Count (‰)
1965	6	176737	0.0339487
1966	5	180185	0.0277493
1967	5	192052	0.0260346
1968	5	208158	0.0240202
1969	9	215347	0.041793
1970	5	219426	0.0227867
1971	16	223609	0.0715535
1972	1	227810	0.00438962
1973	3	231127	0.0129799
1974	6	235110	0.02552
1975	25	249192	0.100324
1976	18	254958	0.0705999
1977	25	262173	0.0953569
1978	15	272530	0.0550398
1979	21	282077	0.0744478
1980	17	280629	0.0605782
1981	22	283607	0.0775721
1982	21	295747	0.0710066
1983	17	309511	0.0549253
1984	29	318225	0.0911305
1985	21	335285	0.0626333
1986	19	349678	0.0543357
1987	23	367976	0.0625041
1988	29	387022	0.0749311
1989	48	402749	0.119181
1990	38	410842	0.092493
1991	39	413177	0.0943905
1992	42	417908	0.100501
1993	30	427515	0.070173
1994	35	438222	0.0798682
1995	33	449095	0.0734811
1996	43	458678	0.0937477
1997	30	456812	0.0656725
1998	37	474666	0.0779495
1999	38	493713	0.0769678
2000	47	532505	0.0882621
2001	52	547571	0.0949649
2002	44	565383	0.0778234
2003	70	594535	0.117739
2004	64	639708	0.100046
2005	68	700230	0.0971109
2006	75	749775	0.10003
2007	83	786530	0.105527
2008	89	836935	0.10634
2009	96	877314	0.109425
2010	99	941689	0.10513
2011	108	1019688	0.105915
2012	127	1088560	0.116668
2013	161	1148958	0.140127
2014	162	1203215	0.134639
2015	197	1254684	0.157012
2016	193	1280917	0.150673
2017	168	1297760	0.129454
2018	230	1338294	0.171861
2019	233	1397583	0.166716
2020	302	1617689	0.186686
2021	365	1788136	0.204123
2022	378	1782169	0.212101
2023	403	1696656	0.237526
2024	338	1733511	0.19498

## Sheet: antibiosis
Search query: ("antibiosis"[Title/Abstract]) OR ("antibioses"[Title/Abstract])
Title/Abstracts				SEARCH:13.05.2021		SEARCH:12.05.2025
Year	Count	Number of Citations / year (thsd)	Normalized Count (‰)
1965	2	176737	0.0113162
1966	2	180185	0.0110997
1967	2	192052	0.0104138
1968	0	208158	0
1969	3	215347	0.013931
1970	1	219426	0.00455735
1971	0	223609	0
1972	1	227810	0.00438962
1973	3	231127	0.0129799
1974	5	235110	0.0212666
1975	5	249192	0.0200648
1976	2	254958	0.00784443
1977	1	262173	0.00381428
1978	3	272530	0.011008
1979	3	282077	0.0106354
1980	3	280629	0.0106903
1981	3	283607	0.010578
1982	2	295747	0.00676254
1983	6	309511	0.0193854
1984	3	318225	0.00942729
1985	2	335285	0.00596507
1986	3	349678	0.00857932
1987	2	367976	0.00543514
1988	6	387022	0.015503
1989	5	402749	0.0124147
1990	8	410842	0.0194722
1991	4	413177	0.00968108
1992	7	417908	0.0167501
1993	5	427515	0.0116955
1994	4	438222	0.00912779
1995	6	449095	0.0133602
1996	15	458678	0.0327027
1997	6	456812	0.0131345
1998	9	474666	0.0189607
1999	14	493713	0.0283566
2000	12	532505	0.022535
2001	15	547571	0.0273937
2002	21	565383	0.037143
2003	28	594535	0.0470956
2004	28	639708	0.04377
2005	31	700230	0.0442712
2006	32	749775	0.0426795
2007	31	786530	0.0394136
2008	33	836935	0.0394296
2009	32	877314	0.036475
2010	39	941689	0.0414149
2011	38	1019688	0.0372663
2012	43	1088560	0.0395017
2013	45	1148958	0.0391659
2014	45	1203215	0.0373998
2015	41	1254684	0.0326776
2016	51	1280917	0.0398152
2017	63	1297760	0.0485452
2018	78	1338294	0.0582832
2019	72	1397583	0.0515175
2020	81	1617689	0.0500714
2021	103	1788136	0.0576019
2022	110	1782169	0.0617225
2023	99	1696656	0.0583501
2024	94	1733511	0.0542252

## Sheet: antibacterial therapy
Search query: ("antibacterial therapy"[Title/Abstract]) OR ("antibacterial therapies"[Title/Abstract])
Title/Abstracts				SEARCH:13.05.2021			SEARCH:12.05.2025
Year	Count	Number of Citations / year (thsd)	Normalized Count (‰)
1965	9	176737	0.0509231
1966	13	180185	0.0721481
1967	23	192052	0.119759
1968	14	208158	0.0672566
1969	13	215347	0.0603677
1970	12	219426	0.0546881
1971	11	223609	0.049193
1972	8	227810	0.035117
1973	13	231127	0.0562461
1974	13	235110	0.0552933
1975	21	249192	0.0842724
1976	25	254958	0.0980554
1977	24	262173	0.0915426
1978	17	272530	0.0623785
1979	25	282077	0.0886283
1980	19	280629	0.067705
1981	12	283607	0.0423121
1982	26	295747	0.087913
1983	17	309511	0.0549253
1984	23	318225	0.0722759
1985	15	335285	0.0447381
1986	32	349678	0.0915128
1987	33	367976	0.0896798
1988	35	387022	0.0904341
1989	40	402749	0.0993174
1990	56	410842	0.136305
1991	46	413177	0.111332
1992	43	417908	0.102893
1993	28	427515	0.0654948
1994	28	438222	0.0638946
1995	36	449095	0.0801612
1996	40	458678	0.0872071
1997	32	456812	0.0700507
1998	43	474666	0.09059
1999	61	493713	0.123554
2000	41	532505	0.0769946
2001	50	547571	0.0913124
2002	51	565383	0.0902043
2003	70	594535	0.117739
2004	67	639708	0.104735
2005	61	700230	0.0871142
2006	76	749775	0.101364
2007	57	786530	0.0724702
2008	71	836935	0.0848334
2009	69	877314	0.0786491
2010	67	941689	0.0711488
2011	83	1019688	0.0813974
2012	67	1088560	0.0615492
2013	89	1148958	0.0774615
2014	78	1203215	0.0648263
2015	82	1254684	0.0653551
2016	88	1280917	0.0687008
2017	109	1297760	0.0839909
2018	86	1338294	0.0642609
2019	94	1397583	0.067259
2020	153	1617689	0.0945794
2021	187	1788136	0.104578
2022	227	1782169	0.127373
2023	249	1696656	0.146759
2024	286	1733511	0.164983

## Sheet: antibiogram
Search query: ("antibiogram"[Title/Abstract]) OR ("antibiograms"[Title/Abstract])
Title/Abstracts				SEARCH:13.05.2021			SEARCH:12.05.2025
Year	Count	Number of Citations / year (thsd)	Normalized Count (‰)
1965	10	176737	0.0565812
1966	7	180185	0.038849
1967	11	192052	0.0572762
1968	9	208158	0.0432364
1969	6	215347	0.027862
1970	15	219426	0.0683602
1971	8	223609	0.0357767
1972	6	227810	0.0263377
1973	6	231127	0.0259598
1974	5	235110	0.0212666
1975	18	249192	0.0722335
1976	17	254958	0.0666776
1977	27	262173	0.102985
1978	20	272530	0.0733864
1979	26	282077	0.0921734
1980	23	280629	0.0819587
1981	32	283607	0.112832
1982	32	295747	0.108201
1983	22	309511	0.0710799
1984	32	318225	0.100558
1985	30	335285	0.0894761
1986	24	349678	0.0686346
1987	25	367976	0.0679392
1988	33	387022	0.0852665
1989	44	402749	0.109249
1990	40	410842	0.097361
1991	38	413177	0.0919703
1992	41	417908	0.0981077
1993	43	427515	0.100581
1994	33	438222	0.0753043
1995	58	449095	0.129149
1996	62	458678	0.135171
1997	55	456812	0.1204
1998	48	474666	0.101124
1999	65	493713	0.131655
2000	57	532505	0.107041
2001	57	547571	0.104096
2002	48	565383	0.0848982
2003	72	594535	0.121103
2004	70	639708	0.109425
2005	81	700230	0.115676
2006	74	749775	0.0986963
2007	89	786530	0.113155
2008	91	836935	0.10873
2009	103	877314	0.117404
2010	127	941689	0.134864
2011	112	1019688	0.109838
2012	126	1088560	0.115749
2013	139	1148958	0.120979
2014	152	1203215	0.126328
2015	147	1254684	0.117161
2016	173	1280917	0.135059
2017	184	1297760	0.141783
2018	190	1338294	0.141972
2019	218	1397583	0.155984
2020	277	1617689	0.171232
2021	265	1788136	0.148199
2022	291	1782169	0.163284
2023	303	1696656	0.178587
2024	309	1733511	0.178251

## Sheet: antibacteriogram
("antibacteriogram"[Title/Abstract]) OR ("antibacteriograms"[Title/Abstract])
Title/Abstracts
1965	0	176737	0
1966	0	180185	0	Search:13.05.2021		SEARCH:12.05.2025
1967	0	192052	0
1968	0	208158	0
1969	0	215347	0
1970	0	219426	0
1971	0	223609	0
1972	0	227810	0
1973	0	231127	0
1974	0	235110	0
1975	0	249192	0
1976	0	254958	0
1977	0	262173	0
1978	0	272530	0
1979	0	282077	0
1980	0	280629	0
1981	0	283607	0
1982	0	295747	0
1983	0	309511	0
1984	0	318225	0
1985	0	335285	0
1986	0	349678	0
1987	0	367976	0
1988	0	387022	0
1989	0	402749	0
1990	0	410842	0
1991	0	413177	0
1992	0	417908	0
1993	0	427515	0
1994	0	438222	0
1995	0	449095	0
1996	0	458678	0
1997	0	456812	0
1998	0	474666	0
1999	0	493713	0
2000	0	532505	0
2001	0	547571	0
2002	0	565383	0
2003	0	594535	0
2004	0	639708	0
2005	0	700230	0
2006	0	749775	0
2007	0	786530	0
2008	0	836935	0
2009	0	877314	0
2010	0	941689	0
2011	0	1019688	0
2012	0	1088560	0
2013	0	1148958	0
2014	0	1203215	0
2015	0	1254684	0
2016	0	1280917	0
2017	0	1297760	0
2018	0	1338294	0
2019	0	1397583	0
2020	0	1617689	0
2021	1	1788136	0.000559242
2022	0	1782169	0
2023	0	1696656	0
2024	0	1733511	0

## Sheet: antimicrobials
"antimicrobials"[Title/Abstract]
Title/Abstracts
Year	Count	Number of Citations / year (thsd)	Normalized Count (‰)
1965	1	176737	0.00565812
1966	6	180185	0.0332991		Search date		SEARCH:12.05.2025
1967	4	192052	0.0208277		2021-05-13
1968	3	208158	0.0144121
1969	6	215347	0.027862
1970	6	219426	0.0273441
1971	7	223609	0.0313046
1972	10	227810	0.0438962
1973	13	231127	0.0562461
1974	10	235110	0.0425333
1975	23	249192	0.0922983
1976	19	254958	0.0745221
1977	27	262173	0.102985
1978	39	272530	0.143104
1979	27	282077	0.0957185
1980	30	280629	0.106903
1981	36	283607	0.126936
1982	46	295747	0.155538
1983	56	309511	0.180931
1984	46	318225	0.144552
1985	68	335285	0.202813
1986	73	349678	0.208763
1987	87	367976	0.236428
1988	80	387022	0.206707
1989	136	402749	0.337679
1990	104	410842	0.253139
1991	112	413177	0.27107
1992	147	417908	0.351752
1993	150	427515	0.350865
1994	168	438222	0.383367
1995	173	449095	0.385219
1996	192	458678	0.418594
1997	215	456812	0.470653
1998	230	474666	0.484551
1999	272	493713	0.550927
2000	314	532505	0.589666
2001	350	547571	0.639187
2002	363	565383	0.642043
2003	452	594535	0.760258
2004	432	639708	0.675308
2005	486	700230	0.694058
2006	590	749775	0.786903
2007	621	786530	0.789544
2008	716	836935	0.855503
2009	746	877314	0.850323
2010	809	941689	0.859095
2011	936	1019688	0.917928
2012	1060	1088560	0.973764
2013	1117	1148958	0.972185
2014	1345	1203215	1.11784
2015	1459	1254684	1.16284
2016	1583	1280917	1.23583
2017	1764	1297760	1.35927
2018	1907	1338294	1.42495
2019	2122	1397583	1.51834
2020	2576	1617689	1.5924
2021	2986	1788136	1.6699
2022	2934	1782169	1.64631
2023	2866	1696656	1.68921
2024	2805	1733511	1.6181

## Sheet: antipathogenic drugs
Search query: ("antipathogenic drugs"[Title/Abstract]) or ("antipathogenic drug"[Title/Abstract])
Title/Abstracts
Year	Count	Number of Citations / year (thsd)	Normalized Count (‰)
1965		176737	0
1966		180185	0		Search date		SEARCH:12.05.2025
1967		192052	0		2021-05-13
1968		208158	0
1969		215347	0
1970		219426	0
1971		223609	0
1972		227810	0
1973		231127	0
1974		235110	0
1975		249192	0
1976		254958	0
1977		262173	0
1978		272530	0
1979		282077	0
1980		280629	0
1981		283607	0
1982		295747	0
1983		309511	0
1984		318225	0
1985		335285	0
1986		349678	0
1987		367976	0
1988		387022	0
1989		402749	0
1990		410842	0
1991		413177	0
1992		417908	0
1993		427515	0
1994		438222	0
1995		449095	0
1996		458678	0
1997		456812	0
1998		474666	0
1999		493713	0
2000		532505	0
2001		547571	0
2002		565383	0
2003	1	594535	0.00168199
2004		639708	0
2005		700230	0
2006	1	749775	0.00133373
2007	1	786530	0.00127141
2008	2	836935	0.00238967
2009	4	877314	0.00455937
2010	1	941689	0.00106192
2011	1	1019688	0.000980692
2012	3	1088560	0.00275593
2013	1	1148958	0.000870354
2014	2	1203215	0.00166221
2015	3	1254684	0.00239104
2016	2	1280917	0.00156138
2017	2	1297760	0.00154112
2018	1	1338294	0.00074722
2019		1397583	0
2020	3	1617689	0.0018545
2021	2	1788136	0.00111848
2022	0	1782169	0
2023	2	1696656	0.00117879
2024	1	1733511	0.000576864

## Sheet: antibiotic agent
Search query: ("antibiotic agent"[Title/Abstract]) OR ("antibiotic agents"[Title/Abstract])
Title/Abstracts				SEARCH:13.05.2021
Year	Count	Number of Citations / year (thsd)	Normalized Count (‰)			SEARCH:12.05.2025
1965	3	176737	0.0169744
1966	1	180185	0.00554985
1967	4	192052	0.0208277
1968	1	208158	0.00480404
1969	2	215347	0.00928734
1970		219426	0
1971	1	223609	0.00447209
1972	3	227810	0.0131689
1973	4	231127	0.0173065
1974		235110	0
1975	6	249192	0.0240778
1976	4	254958	0.0156889
1977	2	262173	0.00762855
1978	5	272530	0.0183466
1979	7	282077	0.0248159
1980	7	280629	0.024944
1981	7	283607	0.024682
1982	15	295747	0.050719
1983	14	309511	0.0452326
1984	16	318225	0.0502789
1985	12	335285	0.0357904
1986	15	349678	0.0428966
1987	15	367976	0.0407635
1988	17	387022	0.0439252
1989	30	402749	0.0744881
1990	20	410842	0.0486805
1991	21	413177	0.0508257
1992	23	417908	0.055036
1993	12	427515	0.0280692
1994	12	438222	0.0273834
1995	17	449095	0.0378539
1996	19	458678	0.0414234
1997	17	456812	0.0372144
1998	21	474666	0.0442416
1999	17	493713	0.034433
2000	26	532505	0.0488258
2001	28	547571	0.0511349
2002	31	565383	0.0548301
2003	36	594535	0.0605515
2004	35	639708	0.0547125
2005	42	700230	0.0599803
2006	44	749775	0.0586843
2007	36	786530	0.0457707
2008	36	836935	0.0430141
2009	54	877314	0.0615515
2010	55	941689	0.0584057
2011	43	1019688	0.0421698
2012	76	1088560	0.069817
2013	73	1148958	0.0635358
2014	77	1203215	0.0639952
2015	72	1254684	0.057385
2016	88	1280917	0.0687008
2017	93	1297760	0.0716619
2018	118	1338294	0.088172
2019	108	1397583	0.0772763
2020	152	1617689	0.0939612
2021	134	1788136	0.0749384
2022	148	1782169	0.0830449
2023	133	1696656	0.0783895
2024	118	1733511	0.0680699

[truncated: 12 more sheets: antibiotic activity, antibacterial potency, antibiotic stewardship, antibacterial stewardship, narrow-spectrum ab, broad-spectrum ab, reserve antibiotics, chemotherapeutics, tuberculostatics, leprostatics, antimicrobial drug, non-antimicrobial drug]
